# Supplementary material for: Phytaspase Is Capable of Detaching the Endoplasmic Reticulum Retrieval Signal from Tobacco Calreticulin-3
Source: Int J Mol Sci. 2023 Nov 20;24(22):16527. doi: 10.3390/ijms242216527 (PMC10671509; doi:10.3390/ijms242216527)
Supplement: Supplementary file 1 [file ijms-24-16527-s001.zip]

Archive with 1 entries (1 files):
- ijms-2735666-supplementary.pdf
